# Supplementary material for: Fluorescent Dyes in Hydrological Tracing: Application Methods, Ecotoxicological Effects, and Safe Application Levels
Source: J Xenobiot. 2026 Mar 3;16(2):45. doi: 10.3390/jox16020045 (PMC13010594; doi:10.3390/jox16020045)
Supplement: Supplementary file 1 [file jox-16-00045-s001.zip]

Archive with 1 entries (1 files):
- jox-4167583-supplementary.pdf
